# Supplementary material for: The Effect of Eye Movement Desensitization and Reprocessing (EMDR) Therapy on Reducing Craving in Populations with Substance Use Disorder: A Meta-Analysis
Source: Brain Sci. 2024 Oct 31;14(11):1110. doi: 10.3390/brainsci14111110 (PMC11592247; doi:10.3390/brainsci14111110)
Supplement: Supplementary file 1 [file brainsci-14-01110-s001.zip]

Archive with 1 entries (1 files):
- brainsci-3216123-supplementary.pdf
